# Supplementary material for: An App for Detecting Bullying of Nurses Using Convolutional Neural Networks and Web-Based Computerized Adaptive Testing: Development and Usability Study
Source: JMIR Mhealth Uhealth. 2020 May 20;8(5):e16747. doi: 10.2196/16747 (PMC7270851; doi:10.2196/16747)
Supplement: Multimedia Appendix 1 [file mhealth_v8i5e16747_app1.xlsx]

## Sheet: CNN2
-7.90964	119.462	2.08417	-0.0804619	-0.871174	9.60349					3
-20.4886	2.43032	4.1676	7.24812	-1.42092	-1.34171			權數倍數大小		0		1	2	3	4	5	6	7	8	9	10	11	12	13	14	15	16	17	18	19	20	21	22	23	24	25	26	27	28	29	30	31	32	33	34	35	36	37	38
-39.0244	-16.9255	4.70804	0.0131478	0.0494507	0.471087			1		layer	3
0.0516875	4.33767	1.26947	1.72705	-2.44771	-1.14015					1
-14.5671	-2.25209	1.29584	5.47984	-0.200438	-0.795963
0.0650688	-0.00506331	2.52699	-236.319	3.60061	2487.49					129
-7.89286	-15.3554	4.90959	990.338	-1106.37	-113.145					1
-0.189898	-4.97254	1.15047	3117.68	-32.6633	-181.151					3
-20.1763	-13.7173	2.35516	-19.7336	31.5774	-7723.95						t1	1	1	1	1	1	1	1	1	1	1	1	1	1	1	1	1	1	1	1	1	1	1	1	1	1	1	1	1	1	1	1	1	1	1	1	1	1	1
-3.97757	-16.4663	5.44206	-12.2233	-5.50374	144.142						t2	0	0	0	0	0	0	0	0	0	0	0	0	0	0	0	0	0	0	0	0	0	0	0	0	0	0	0	0	0	0	0	0	0	0	0	0	0	0
0	0	0	-6.90854	-8.06799	0.228081						t3	0	0	0	0	0	0	0	0	0	0	0	0	0	0	0	0	0	0	0	0	0	0	0	0	0	0	0	0	0	0	0	0	0	0	0	0	0	0
0	0	0	-25.618	-0.226499	77.5996						1	-114.11	-114.11	-220.309	-132.654	-114.11	-114.11	-114.11	-352.096	-241.162	-149.165	-114.11	-114.11	-188.073	-114.11	-114.044	-134.598	-114.11	-169.466	-114.11	-114.058	-114.11	-114.11	-114.11	-114.11	-114.11	-153.082	-113.979	-114.11	-114.058	-114.11	-114.11	-114.11	-114.11	-160.658	-114.11	-114.11	-114.11	-142.114
0	0	0	-148.13	-0.128787	0.915621						2	-114.11	-122.065	-220.309	-146.658	-114.11	-114.11	-114.11	-157.111	-220.375	-134.788	-114.11	-114.11	-173.623	-114.11	-153.134	-114.11	-114.11	-188.314	-130.02	-114.11	-114.11	-114.11	-114.11	-114.11	-118.087	-114.11	-192.158	-114.11	-114.11	-114.11	-114.11	-114.11	-114.11	-201.575	-114.11	-114.11	-114.11	-177.171
								-5.31616	-4.29605		3	-114.11	-126.042	-220.309	-146.105	-114.11	-114.11	-114.11	-214.609	-173.151	-114.11	-114.11	-114.11	-188.138	-114.11	-128.677	-114.11	-114.11	-132.844	-114.11	-153.134	-114.11	-114.11	-114.11	-114.11	-118.087	-173.623	-143.244	-114.11	-153.134	-114.11	-114.11	-114.11	-114.11	-148.978	-114.11	-125.98	-114.11	-128.802
								-5.31616	-4.29605		4	-114.11	-178.141	-216.332	-142.062	-114.11	-114.11	-114.11	-162.667	-205.794	-114.11	-114.11	-114.11	-134.598	-114.11	-134.598	-114.11	-114.11	-157.058	-194.815	-114.11	-114.11	-114.11	-114.11	-114.11	-142.179	-114.11	-155.087	-114.11	-114.11	-114.11	-114.11	-114.11	-114.11	-188.314	-114.11	-121.951	-114.11	-208.556
								-5.31616	-4.29605		5	-114.11	-129.895	-220.309	-160.672	-114.11	-114.11	-114.11	-122.002	-201.272	-132.654	-114.11	-114.11	-138.453	-114.11	-114.11	-118.087	-114.11	-192.167	-145.681	-114.299	-114.11	-114.11	-114.11	-114.11	-125.98	-114.299	-114.11	-114.11	-114.299	-114.11	-114.11	-114.11	-114.11	-156.995	-114.11	-118.087	-114.11	-160.962
								-5.31616	-4.29605		6	-114.11	-114.006	-220.309	-166.528	-114.11	-114.11	-114.11	-114.058	-185.501	-142.491	-114.11	-114.11	-136.504	-114.11	-118.087	-122.002	-114.11	-146.469	-113.903	-128.677	-114.11	-114.11	-114.11	-114.11	-121.951	-128.677	-114.11	-114.11	-128.677	-114.11	-114.11	-114.11	-118.087	-165.194	-114.11	-142.179	-114.11	-153.272
											7	-114.11	-113.824	-212.417	-177.361	-114.11	-114.11	-114.11	-113.993	-200.011	-134.286	-114.11	-114.11	-138.453	-114.11	-118.087	-134.286	-114.11	-158.7	-113.849	-114.11	-114.11	-114.11	-114.11	-114.11	-134.169	-114.11	-114.11	-114.11	-114.11	-114.11	-114.11	-114.11	-114.11	-212.343	-114.11	-134.234	-114.11	-153.078
											8	-114.11	-192.158	-220.361	-195.895	-114.11	-114.11	-114.11	-153.134	-234.687	-114.044	-114.11	-114.11	-136.504	-114.11	-142.179	-114.044	-114.11	-146.091	-270.207	-114.11	-114.11	-114.11	-114.11	-114.11	-153.069	-114.11	-114.11	-114.11	-114.11	-114.11	-114.11	-114.11	-134.286	-166.58	-114.11	-114.234	-114.11	-181.515
											9	-114.11	-174.638	-220.309	-185.254	-114.11	-114.11	-114.11	-134.286	-238.91	-114.058	-114.11	-114.11	-173.571	-114.11	-122.002	-114.058	-114.11	-146.105	-114.11	-134.598	-114.11	-114.11	-114.11	-114.11	-134.234	-134.598	-114.11	-114.11	-134.598	-114.11	-114.11	-114.11	-122.002	-136.708	-114.11	-134.169	-114.11	-128.677
											10	-114.11	-114.294	-200.133	-175.667	-114.11	-114.11	-114.11	-130.145	-189.24	-118.087	-114.11	-114.11	-118.087	-114.11	-114.058	-118.087	-114.11	-125.863	-114.869	-114.11	-114.11	-114.11	-114.11	-114.11	-114.234	-114.11	-114.11	-114.11	-114.11	-114.11	-114.11	-114.11	-114.058	-149.114	-114.11	-153.069	-114.11	-134.788
										-3.51783e+07	11	-114.11	-114.679	-220.309	-208.439	-114.11	-114.11	-114.11	-114.299	-226.231	-157.111	-114.11	-114.11	-173.571	-114.11	-113.993	-153.134	-114.11	-185.254	-114.11	-114.11	-114.11	-114.11	-114.11	-114.11	-153.324	-114.11	-114.11	-114.11	-114.11	-114.11	-114.11	-114.11	-114.044	-160.91	-114.11	-167.891	-114.11	-118.035
										-3.51783e+07	12	-114.11	-157.811	-220.12	-188.125	-114.11	-114.11	-114.11	-225.292	-240.173	-142.179	-114.11	-114.11	-138.263	-114.11	-153.134	-134.286	-114.11	-195.653	-114.11	-114.11	-114.11	-114.11	-114.11	-114.11	-128.677	-118.087	-114.11	-114.11	-114.11	-114.11	-114.11	-114.11	-153.134	-153.082	-114.11	-149.165	-114.11	-122.002
										-3.51783e+07	13	-114.11	-260.317	-220.375	-212.482	-114.11	-114.11	-114.11	-199.272	-236.095	-126.17	-114.11	-114.11	-146.346	-114.11	-134.286	-122.192	-114.11	-185.319	-172.378	-114.11	-114.11	-114.11	-114.11	-114.11	-167.891	-114.11	-114.11	-114.11	-114.11	-114.11	-114.11	-114.11	-114.11	-158.942	-114.11	-153.324	-114.11	-148.853
										-3.51783e+07	14	-114.11	-155.087	-181.285	-157.183	-114.11	-114.11	-114.11	-134.391	-220.206	-136.518	-114.11	-114.11	-136.453	-114.11	-114.234	-128.625	-114.11	-160.797	-196.064	-114.11	-114.11	-114.11	-114.11	-114.11	-149.165	-114.11	-114.11	-114.11	-114.11	-114.11	-114.11	-114.11	-114.299	-156.871	-114.11	-128.677	-114.11	-134.533
										-3.51783e+07	15	-114.11	-175.575	-205.742	-193.989	-114.11	-114.11	-114.11	-169.887	-220.179	-134.169	-114.11	-114.11	-146.281	-114.11	-118.277	-114.044	-114.11	-197.85	-114.11	-114.11	-114.11	-114.11	-114.11	-114.11	-134.598	-122.002	-122.065	-114.11	-114.11	-114.11	-114.11	-114.11	-114.11	-138.453	-114.11	-134.598	-114.11	-118.225
											16	-114.11	-114.11	-199.821	-128.612	-114.11	-114.11	-114.11	-277.893	-294.381	-153.069	-114.11	-114.11	-175.477	-114.11	-136.57	-153.134	-114.11	-199.873	-114.11	-114.11	-114.11	-114.11	-114.11	-114.11	-114.11	-114.058	-129.895	-114.11	-114.11	-114.11	-114.11	-114.11	-114.11	-140.672	-114.11	-114.11	-114.11	-140.547
											17	56.5356	56.5356	-6.39058	37.8172	56.5356	56.5356	56.5356	-1.45008	7.84965	56.7139	56.5356	56.5356	44.121	56.5356	56.5306	58.9659	56.5356	38.019	56.5356	60.8733	56.5356	56.5356	56.5356	56.5356	56.5356	43.9478	56.5255	56.5356	60.8733	56.5356	56.5356	56.5356	56.5356	8.73944	56.5356	56.5356	56.5356	27.4578
											18	56.5356	23.603	-6.39058	22.1716	56.5356	56.5356	56.5356	23.1438	-6.38552	53.9934	56.5356	56.5356	42.0405	56.5356	39.6102	56.5356	56.5356	34.8108	-9.32961	56.5356	56.5356	56.5356	56.5356	56.5356	40.0693	56.5356	22.6847	56.5356	56.5356	56.5356	56.5356	56.5356	56.5356	17.3004	56.5356	56.5356	56.5356	13.7592
											19	56.5356	7.1367	-6.39058	15.3343	56.5356	56.5356	56.5356	47.5385	35.2005	56.5356	56.5356	56.5356	44.126	56.5356	54.2835	56.5356	56.5356	32.8447	56.5356	39.6102	56.5356	56.5356	56.5356	56.5356	40.0693	42.0405	52.0314	56.5356	39.6102	56.5356	56.5356	56.5356	56.5356	35.5887	56.5356	24.7139	56.5356	49.3059
											20	56.5356	-16.9653	10.0757	31.7955	56.5356	56.5356	56.5356	29.8932	-8.47617	56.5356	56.5356	56.5356	58.9659	56.5356	58.9659	56.5356	56.5356	41.3584	1.66652	56.5356	56.5356	56.5356	56.5356	56.5356	27.4629	56.5356	61.3963	56.5356	56.5356	56.5356	56.5356	56.5356	56.5356	34.8108	56.5356	45.5179	56.5356	21.0986
											21	56.5356	25.8247	-6.39058	13.0822	56.5356	56.5356	56.5356	41.1802	1.79015	37.8172	56.5356	56.5356	21.3795	56.5356	56.5356	40.0693	56.5356	23.3221	-4.88615	51.5631	56.5356	56.5356	56.5356	56.5356	24.7139	51.5631	56.5356	56.5356	51.5631	56.5356	56.5356	56.5356	56.5356	27.4765	56.5356	40.0693	56.5356	24.2496
											22	56.5356	65.211	-6.39058	17.7595	56.5356	56.5356	56.5356	60.8733	9.57372	43.6105	56.5356	56.5356	38.923	56.5356	40.0693	41.1802	56.5356	27.1442	73.8863	54.2835	56.5356	56.5356	56.5356	56.5356	45.5179	54.2835	56.5356	56.5356	54.2835	56.5356	56.5356	56.5356	40.0693	2.81586	56.5356	27.4629	56.5356	38.9753
											23	56.5356	69.5385	8.96486	8.78664	56.5356	56.5356	56.5356	60.8682	-13.7934	42.8183	56.5356	56.5356	21.3795	56.5356	40.0693	42.8183	56.5356	33.12	56.5154	56.5356	56.5356	56.5356	56.5356	56.5356	47.151	56.5356	56.5356	56.5356	56.5356	56.5356	56.5356	56.5356	56.5356	9.60479	56.5356	47.156	56.5356	40.2425
											24	56.5356	22.6847	-10.7283	3.30774	56.5356	56.5356	56.5356	39.6102	-3.67013	56.5306	56.5356	56.5356	38.923	56.5356	27.4629	56.5306	56.5356	10.9915	-11.1663	56.5356	56.5356	56.5356	56.5356	56.5356	39.6051	56.5356	56.5356	56.5356	56.5356	56.5356	56.5356	56.5356	42.8183	13.4218	56.5356	51.558	56.5356	26.685
											25	56.5356	15.3838	-6.39058	-6.56881	56.5356	56.5356	56.5356	42.8183	-25.7413	60.8733	56.5356	56.5356	46.3781	56.5356	41.1802	60.8733	56.5356	15.3343	56.5356	58.9659	56.5356	56.5356	56.5356	56.5356	47.156	58.9659	56.5356	56.5356	58.9659	56.5356	56.5356	56.5356	41.1802	38.2932	56.5356	47.151	56.5356	54.2835
											26	56.5356	46.5754	7.32669	21.3627	56.5356	56.5356	56.5356	-14.3072	-22.3977	40.0693	56.5356	56.5356	40.0693	56.5356	60.8733	40.0693	56.5356	29.0465	36.6455	56.5356	56.5356	56.5356	56.5356	56.5356	51.558	56.5356	56.5356	56.5356	56.5356	56.5356	56.5356	56.5356	60.8733	61.0515	56.5356	39.6051	56.5356	53.9934
										-25773.5	27	56.5356	41.618	-6.39058	25.4312	56.5356	56.5356	56.5356	51.5631	-1.70818	23.1438	56.5356	56.5356	46.3781	56.5356	60.8682	39.6102	56.5356	-6.56881	56.5356	56.5356	56.5356	56.5356	56.5356	56.5356	34.6376	56.5356	56.5356	56.5356	56.5356	56.5356	56.5356	56.5356	56.5306	28.5873	56.5356	32.3855	56.5356	44.407
										-25773.5	28	56.5356	49.7794	-1.41804	39.7833	56.5356	56.5356	56.5356	-66.4508	-36.2555	27.4629	56.5356	56.5356	26.352	56.5356	39.6102	42.8183	56.5356	12.6179	56.5356	56.5356	56.5356	56.5356	56.5356	56.5356	54.2835	40.0693	56.5356	56.5356	56.5356	56.5356	56.5356	56.5356	39.6102	43.9478	56.5356	56.7139	56.5356	41.1802
										-25773.5	29	56.5356	1.25502	-6.38552	8.96992	56.5356	56.5356	56.5356	-24.0637	-37.1015	19.7413	56.5356	56.5356	6.02406	56.5356	42.8183	36.2076	56.5356	-6.56375	47.5273	56.5356	56.5356	56.5356	56.5356	56.5356	32.3855	56.5356	56.5356	56.5356	56.5356	56.5356	56.5356	56.5356	56.5356	23.8098	56.5356	34.6376	56.5356	40.5663
										-25773.5	30	56.5356	61.3963	10.5349	36.3808	56.5356	56.5356	56.5356	76.3166	2.28476	43.2658	56.5356	56.5356	43.2607	56.5356	51.558	58.6212	56.5356	8.10458	66.2569	56.5356	56.5356	56.5356	56.5356	56.5356	56.7139	56.5356	56.5356	56.5356	56.5356	56.5356	56.5356	56.5356	51.5631	20.2332	56.5356	54.2835	56.5356	58.9609
										-25773.5	31	56.5356	63.8266	-4.13849	23.3507	56.5356	56.5356	56.5356	-18.9424	-6.40071	47.151	56.5356	56.5356	6.01899	56.5356	35.0968	56.5306	56.5356	11.217	56.5356	56.5356	56.5356	56.5356	56.5356	56.5356	58.9659	41.1802	23.603	56.5356	56.5356	56.5356	56.5356	56.5356	56.5356	21.3795	56.5356	58.9659	56.5356	39.4345
											32	56.5356	56.5356	-8.8209	54.2785	56.5356	56.5356	56.5356	-9.17103	-23.7752	39.6051	56.5356	56.5356	26.3352	56.5356	38.9281	39.6102	56.5356	-13.1586	56.5356	56.5356	56.5356	56.5356	56.5356	56.5356	56.5356	60.8733	25.8247	56.5356	56.5356	56.5356	56.5356	56.5356	56.5356	17.4842	56.5356	56.5356	56.5356	22.4618
											33	29.9094	29.9094	57.7346	36.6473	29.9094	29.9094	29.9094	67.9389	62.4452	35.3728	29.9094	29.9094	43.8773	29.9094	32.4364	34.077	29.9094	41.4055	29.9094	31.1789	29.9094	29.9094	29.9094	29.9094	29.9094	35.8869	34.9634	29.9094	31.1789	29.9094	29.9094	29.9094	29.9094	46.439	29.9094	29.9094	29.9094	39.7011
											34	29.9094	40.7935	57.7346	45.5791	29.9094	29.9094	29.9094	40.0595	55.2076	35.2275	29.9094	29.9094	38.785	29.9094	34.6174	29.9094	29.9094	43.7583	51.6776	29.9094	29.9094	29.9094	29.9094	29.9094	35.3514	29.9094	39.3255	29.9094	29.9094	29.9094	29.9094	29.9094	29.9094	49.8462	29.9094	29.9094	29.9094	46.2111
											35	29.9094	46.2356	57.7346	43.8857	29.9094	29.9094	29.9094	53.3177	48.236	29.9094	29.9094	29.9094	41.3503	29.9094	31.2052	29.9094	29.9094	37.7978	29.9094	34.6174	29.9094	29.9094	29.9094	29.9094	35.3514	38.785	32.5011	29.9094	34.6174	29.9094	29.9094	29.9094	29.9094	37.2378	29.9094	40.261	29.9094	34.8827
											36	29.9094	49.3485	52.2925	40.9706	29.9094	29.9094	29.9094	41.3417	55.1693	29.9094	29.9094	29.9094	34.077	29.9094	34.077	29.9094	29.9094	40.2824	39.33	29.9094	29.9094	29.9094	29.9094	29.9094	37.1741	29.9094	38.2446	29.9094	29.9094	29.9094	29.9094	29.9094	29.9094	43.7583	29.9094	36.0884	29.9094	43.5865
											37	29.9094	39.7286	57.7346	45.1815	29.9094	29.9094	29.9094	34.819	54.2313	36.6473	29.9094	29.9094	38.8571	29.9094	29.9094	35.3514	29.9094	45.5229	49.5477	31.0599	29.9094	29.9094	29.9094	29.9094	40.261	31.0599	29.9094	29.9094	31.0599	29.9094	29.9094	29.9094	29.9094	43.8559	29.9094	35.3514	29.9094	42.054
											38	29.9094	32.4483	57.7346	50.5803	29.9094	29.9094	29.9094	31.1789	56.6106	38.9866	29.9094	29.9094	38.6418	29.9094	35.3514	34.819	29.9094	44.4286	34.9873	31.2052	29.9094	29.9094	29.9094	29.9094	36.0884	31.2052	29.9094	29.9094	31.2052	29.9094	29.9094	29.9094	35.3514	46.1195	29.9094	37.1741	29.9094	37.0374
											39	29.9094	38.7718	52.825	47.3616	29.9094	29.9094	29.9094	33.7058	54.7175	32.2645	29.9094	29.9094	38.8571	29.9094	35.3514	32.2645	29.9094	43.1437	40.0173	29.9094	29.9094	29.9094	29.9094	29.9094	36.061	29.9094	29.9094	29.9094	29.9094	29.9094	29.9094	29.9094	29.9094	47.8781	29.9094	33.534	29.9094	43.3419
											40	29.9094	39.3255	56.4651	46.8555	29.9094	29.9094	29.9094	34.6174	57.88	32.4364	29.9094	29.9094	38.6418	29.9094	37.1741	32.4364	29.9094	45.1432	48.7415	29.9094	29.9094	29.9094	29.9094	29.9094	37.1444	29.9094	29.9094	29.9094	29.9094	29.9094	29.9094	29.9094	32.2645	49.3108	29.9094	33.5869	29.9094	43.6946
											41	29.9094	36.9749	57.7346	52.2712	29.9094	29.9094	29.9094	32.2645	55.7481	31.1789	29.9094	29.9094	40.0545	29.9094	34.819	31.1789	29.9094	43.8857	29.9094	34.077	29.9094	29.9094	29.9094	29.9094	33.534	34.077	29.9094	29.9094	34.077	29.9094	29.9094	29.9094	34.819	38.5348	29.9094	36.061	29.9094	31.2052
											42	29.9094	39.7913	55.3794	45.7698	29.9094	29.9094	29.9094	55.3551	63.9107	35.3514	29.9094	29.9094	35.3514	29.9094	31.1789	35.3514	29.9094	44.0575	34.5113	29.9094	29.9094	29.9094	29.9094	29.9094	33.5869	29.9094	29.9094	29.9094	29.9094	29.9094	29.9094	29.9094	31.1789	36.6423	29.9094	37.1444	29.9094	35.2275
											43	29.9094	33.3608	57.7346	47.383	29.9094	29.9094	29.9094	31.0599	60.6064	40.0595	29.9094	29.9094	40.0545	29.9094	33.7058	34.6174	29.9094	52.2712	29.9094	29.9094	29.9094	29.9094	29.9094	29.9094	35.7679	29.9094	29.9094	29.9094	29.9094	29.9094	29.9094	29.9094	32.4364	43.3235	29.9094	37.0637	29.9094	36.6209
											44	29.9094	33.7969	56.5841	42.6079	29.9094	29.9094	29.9094	62.3941	58.2773	37.1741	29.9094	29.9094	37.7066	29.9094	34.6174	32.2645	29.9094	46.9745	29.9094	29.9094	29.9094	29.9094	29.9094	29.9094	31.2052	35.3514	29.9094	29.9094	29.9094	29.9094	29.9094	29.9094	34.6174	35.8869	29.9094	35.3728	29.9094	34.819
											45	29.9094	46.6252	55.2076	50.298	29.9094	29.9094	29.9094	55.5516	67.5538	41.4115	29.9094	29.9094	43.7667	29.9094	32.2645	35.9694	29.9094	49.7442	35.0927	29.9094	29.9094	29.9094	29.9094	29.9094	37.0637	29.9094	29.9094	29.9094	29.9094	29.9094	29.9094	29.9094	29.9094	43.0247	29.9094	35.7679	29.9094	33.5604
											46	29.9094	38.2446	53.0266	43.9599	29.9094	29.9094	29.9094	39.1549	60.2735	37.3843	29.9094	29.9094	39.9113	29.9094	33.5869	32.4747	29.9094	48.859	46.5798	29.9094	29.9094	29.9094	29.9094	29.9094	35.3728	29.9094	29.9094	29.9094	29.9094	29.9094	29.9094	29.9094	31.0599	42.1474	29.9094	31.2052	29.9094	36.604
											47	29.9094	42.4122	56.4388	42.2907	29.9094	29.9094	29.9094	69.2654	62.7886	36.061	29.9094	29.9094	46.2937	29.9094	36.5019	32.4364	29.9094	51.5292	29.9094	29.9094	29.9094	29.9094	29.9094	29.9094	34.077	34.819	40.7935	29.9094	29.9094	29.9094	29.9094	29.9094	29.9094	38.8571	29.9094	34.077	29.9094	37.7714
											48	29.9094	29.9094	53.567	33.7322	29.9094	29.9094	29.9094	58.729	61.7086	37.1444	29.9094	29.9094	44.6193	29.9094	36.1148	34.6174	29.9094	52.2975	29.9094	29.9094	29.9094	29.9094	29.9094	29.9094	29.9094	31.1789	39.7286	29.9094	29.9094	29.9094	29.9094	29.9094	29.9094	45.2343	29.9094	29.9094	29.9094	41.5569
											1	2.77233e-50	2.77233e-50	2.09316e-96	2.44901e-58	2.77233e-50	2.77233e-50	2.77233e-50	1.22041e-153	1.83919e-105	1.65325e-65	2.77233e-50	2.77233e-50	2.09403e-82	2.77233e-50	2.95872e-50	3.50555e-59	2.77233e-50	2.5216e-74	2.77233e-50	2.91939e-50	2.77233e-50	2.77233e-50	2.77233e-50	2.77233e-50	2.77233e-50	3.29026e-67	3.15764e-50	2.77233e-50	2.91939e-50	2.77233e-50	2.77233e-50	2.77233e-50	2.77233e-50	1.68646e-70	2.77233e-50	2.77233e-50	2.77233e-50	1.9091e-62
											2	2.77233e-50	9.72688e-54	2.09316e-96	2.02779e-64	2.77233e-50	2.77233e-50	2.77233e-50	5.85258e-69	1.9613e-96	2.89924e-59	2.77233e-50	2.77233e-50	3.95089e-76	2.77233e-50	3.12452e-67	2.77233e-50	2.77233e-50	1.64461e-82	3.41274e-57	2.77233e-50	2.77233e-50	2.77233e-50	2.77233e-50	2.77233e-50	5.19289e-52	2.77233e-50	3.52145e-84	2.77233e-50	2.77233e-50	2.77233e-50	2.77233e-50	2.77233e-50	2.77233e-50	2.86502e-88	2.77233e-50	2.77233e-50	2.77233e-50	1.13659e-77
											3	2.77233e-50	1.82196e-55	2.09316e-96	3.52844e-64	2.77233e-50	2.77233e-50	2.77233e-50	6.26093e-94	6.33298e-76	2.77233e-50	2.77233e-50	2.77233e-50	1.96211e-82	2.77233e-50	1.30745e-56	2.77233e-50	2.77233e-50	2.02544e-58	2.77233e-50	3.12452e-67	2.77233e-50	2.77233e-50	2.77233e-50	2.77233e-50	5.19289e-52	3.95089e-76	6.16607e-63	2.77233e-50	3.12452e-67	2.77233e-50	2.77233e-50	2.77233e-50	2.77233e-50	1.99418e-65	2.77233e-50	1.93903e-55	2.77233e-50	1.15402e-56
											4	2.77233e-50	4.30993e-78	1.11747e-94	2.01037e-62	2.77233e-50	2.77233e-50	2.77233e-50	2.26194e-71	4.21475e-90	2.77233e-50	2.77233e-50	2.77233e-50	3.50555e-59	2.77233e-50	3.50555e-59	2.77233e-50	2.77233e-50	6.17324e-69	2.472e-85	2.77233e-50	2.77233e-50	2.77233e-50	2.77233e-50	2.77233e-50	1.78883e-62	2.77233e-50	4.4327e-68	2.77233e-50	2.77233e-50	2.77233e-50	2.77233e-50	2.77233e-50	2.77233e-50	1.64461e-82	2.77233e-50	1.0901e-53	2.77233e-50	2.66291e-91
											5	2.77233e-50	3.86539e-57	2.09316e-96	1.66404e-70	2.77233e-50	2.77233e-50	2.77233e-50	1.03519e-53	3.88049e-88	2.44901e-58	2.77233e-50	2.77233e-50	7.42144e-61	2.77233e-50	2.77233e-50	5.19289e-52	2.77233e-50	3.49013e-84	5.38943e-64	2.29283e-50	2.77233e-50	2.77233e-50	2.77233e-50	2.77233e-50	1.93903e-55	2.29283e-50	2.77233e-50	2.77233e-50	2.29283e-50	2.77233e-50	2.77233e-50	2.77233e-50	2.77233e-50	6.57739e-69	2.77233e-50	5.19289e-52	2.77233e-50	1.24513e-70
											6	2.77233e-50	3.07425e-50	2.09316e-96	4.7616e-73	2.77233e-50	2.77233e-50	2.77233e-50	2.91939e-50	2.74112e-81	1.30897e-62	2.77233e-50	2.77233e-50	5.21027e-60	2.77233e-50	5.19289e-52	1.03519e-53	2.77233e-50	2.45186e-64	3.40906e-50	1.30745e-56	2.77233e-50	2.77233e-50	2.77233e-50	2.77233e-50	1.0901e-53	1.30745e-56	2.77233e-50	2.77233e-50	1.30745e-56	2.77233e-50	2.77233e-50	2.77233e-50	5.19289e-52	1.80738e-72	2.77233e-50	1.78883e-62	2.77233e-50	2.72119e-67
											7	2.77233e-50	3.68727e-50	5.60567e-93	9.40012e-78	2.77233e-50	2.77233e-50	2.77233e-50	3.11567e-50	1.36905e-87	4.79066e-59	2.77233e-50	2.77233e-50	7.42144e-61	2.77233e-50	5.19289e-52	4.79066e-59	2.77233e-50	1.19487e-69	3.5965e-50	2.77233e-50	2.77233e-50	2.77233e-50	2.77233e-50	2.77233e-50	5.38396e-59	2.77233e-50	2.77233e-50	2.77233e-50	2.77233e-50	2.77233e-50	2.77233e-50	2.77233e-50	2.77233e-50	6.03105e-93	2.77233e-50	5.04479e-59	2.77233e-50	3.30493e-67
											8	2.77233e-50	3.52145e-84	1.98772e-96	8.39224e-86	2.77233e-50	2.77233e-50	2.77233e-50	3.12452e-67	1.19359e-102	2.95872e-50	2.77233e-50	2.77233e-50	5.21027e-60	2.77233e-50	1.78883e-62	2.95872e-50	2.77233e-50	3.57597e-64	4.47299e-118	2.77233e-50	2.77233e-50	2.77233e-50	2.77233e-50	2.77233e-50	3.33458e-67	2.77233e-50	2.77233e-50	2.77233e-50	2.77233e-50	2.77233e-50	2.77233e-50	2.77233e-50	4.79066e-59	4.52174e-73	2.77233e-50	2.44699e-50	2.77233e-50	1.47526e-79
											9	2.77233e-50	1.43053e-76	2.09316e-96	3.51001e-81	2.77233e-50	2.77233e-50	2.77233e-50	4.79066e-59	1.74811e-104	2.91939e-50	2.77233e-50	2.77233e-50	4.16047e-76	2.77233e-50	1.03519e-53	2.91939e-50	2.77233e-50	3.52844e-64	2.77233e-50	3.50555e-59	2.77233e-50	2.77233e-50	2.77233e-50	2.77233e-50	5.04479e-59	3.50555e-59	2.77233e-50	2.77233e-50	3.50555e-59	2.77233e-50	2.77233e-50	2.77233e-50	1.03519e-53	4.25184e-60	2.77233e-50	5.38396e-59	2.77233e-50	1.30745e-56
											10	2.77233e-50	2.30504e-50	1.2113e-87	5.11416e-77	2.77233e-50	2.77233e-50	2.77233e-50	3.01224e-57	6.51618e-83	5.19289e-52	2.77233e-50	2.77233e-50	5.19289e-52	2.77233e-50	2.91939e-50	5.19289e-52	2.77233e-50	2.17916e-55	1.29705e-50	2.77233e-50	2.77233e-50	2.77233e-50	2.77233e-50	2.77233e-50	2.44699e-50	2.77233e-50	2.77233e-50	2.77233e-50	2.77233e-50	2.77233e-50	2.77233e-50	2.77233e-50	2.91939e-50	1.74095e-65	2.77233e-50	3.33458e-67	2.77233e-50	2.89924e-59
											11	2.77233e-50	1.5683e-50	2.09316e-96	2.9927e-91	2.77233e-50	2.77233e-50	2.77233e-50	2.29283e-50	5.61218e-99	5.85258e-69	2.77233e-50	2.77233e-50	4.16047e-76	2.77233e-50	3.11567e-50	3.12452e-67	2.77233e-50	3.51001e-81	2.77233e-50	2.77233e-50	2.77233e-50	2.77233e-50	2.77233e-50	2.77233e-50	2.58411e-67	2.77233e-50	2.77233e-50	2.77233e-50	2.77233e-50	2.77233e-50	2.77233e-50	2.77233e-50	2.95872e-50	1.31118e-70	2.77233e-50	1.21869e-73	2.77233e-50	5.46835e-52
											12	2.77233e-50	2.90798e-69	2.53089e-96	1.98855e-82	2.77233e-50	2.77233e-50	2.77233e-50	1.43512e-98	4.94302e-105	1.78883e-62	2.77233e-50	2.77233e-50	8.97346e-61	2.77233e-50	3.12452e-67	4.79066e-59	2.77233e-50	1.06856e-85	2.77233e-50	2.77233e-50	2.77233e-50	2.77233e-50	2.77233e-50	2.77233e-50	1.30745e-56	5.19289e-52	2.77233e-50	2.77233e-50	2.77233e-50	2.77233e-50	2.77233e-50	2.77233e-50	3.12452e-67	3.29026e-67	2.77233e-50	1.65325e-65	2.77233e-50	1.03519e-53
											13	2.77233e-50	8.82723e-114	1.9613e-96	5.25253e-93	2.77233e-50	2.77233e-50	2.77233e-50	2.8646e-87	2.91844e-103	1.60366e-55	2.77233e-50	2.77233e-50	2.77117e-64	2.77233e-50	4.79066e-59	8.56144e-54	2.77233e-50	3.28889e-81	1.37143e-75	2.77233e-50	2.77233e-50	2.77233e-50	2.77233e-50	2.77233e-50	1.21869e-73	2.77233e-50	2.77233e-50	2.77233e-50	2.77233e-50	2.77233e-50	2.77233e-50	2.77233e-50	2.77233e-50	9.38426e-70	2.77233e-50	2.58411e-67	2.77233e-50	2.25932e-65
											14	2.77233e-50	4.4327e-68	1.85722e-79	5.44879e-69	2.77233e-50	2.77233e-50	2.77233e-50	4.31069e-59	2.32112e-96	5.14101e-60	2.77233e-50	2.77233e-50	5.48666e-60	2.77233e-50	2.44699e-50	1.37681e-56	2.77233e-50	1.46876e-70	7.08748e-86	2.77233e-50	2.77233e-50	2.77233e-50	2.77233e-50	2.77233e-50	1.65325e-65	2.77233e-50	2.77233e-50	2.77233e-50	2.77233e-50	2.77233e-50	2.77233e-50	2.77233e-50	2.29283e-50	7.44628e-69	2.77233e-50	1.30745e-56	2.77233e-50	3.74124e-59
											15	2.77233e-50	5.60505e-77	4.43833e-90	5.64643e-85	2.77233e-50	2.77233e-50	2.77233e-50	1.65598e-74	2.38408e-96	5.38396e-59	2.77233e-50	2.77233e-50	2.95748e-64	2.77233e-50	4.29474e-52	2.95872e-50	2.77233e-50	1.18863e-86	2.77233e-50	2.77233e-50	2.77233e-50	2.77233e-50	2.77233e-50	2.77233e-50	3.50555e-59	1.03519e-53	9.72688e-54	2.77233e-50	2.77233e-50	2.77233e-50	2.77233e-50	2.77233e-50	2.77233e-50	7.42144e-61	2.77233e-50	3.50555e-59	2.77233e-50	4.52256e-52
											16	2.77233e-50	2.77233e-50	1.65535e-87	1.39536e-56	2.77233e-50	2.77233e-50	2.77233e-50	2.05382e-121	1.41943e-128	3.33458e-67	2.77233e-50	2.77233e-50	6.18367e-77	2.77233e-50	4.88204e-60	3.12452e-67	2.77233e-50	1.57196e-87	2.77233e-50	2.77233e-50	2.77233e-50	2.77233e-50	2.77233e-50	2.77233e-50	2.77233e-50	2.91939e-50	3.86539e-57	2.77233e-50	2.77233e-50	2.77233e-50	2.77233e-50	2.77233e-50	2.77233e-50	8.07148e-62	2.77233e-50	2.77233e-50	2.77233e-50	9.14462e-62
											17	1	1	0.00167447	1	1	1	1	0.18999	0.99961	1	1	1	1	1	1	1	1	1	1	1	1	1	1	1	1	1	1	1	1	1	1	1	1	0.99984	1	1	1	1
											18	1	1	0.00167447	1	1	1	1	1	0.00168295	1	1	1	1	1	1	1	1	1	8.87489e-05	1	1	1	1	1	1	1	1	1	1	1	1	1	1	1	1	1	1	0.999999
											19	1	0.999205	0.00167447	1	1	1	1	1	1	1	1	1	1	1	1	1	1	1	1	1	1	1	1	1	1	1	1	1	1	1	1	1	1	1	1	1	1	1
											20	1	4.28629e-08	0.999958	1	1	1	1	1	0.000208333	1	1	1	1	1	1	1	1	1	0.841111	1	1	1	1	1	1	1	1	1	1	1	1	1	1	1	1	1	1	1
											21	1	1	0.00167447	0.999998	1	1	1	1	0.856946	1	1	1	1	1	1	1	1	1	0.00749384	1	1	1	1	1	1	1	1	1	1	1	1	1	1	1	1	1	1	1
											22	1	1	0.00167447	1	1	1	1	1	0.99993	1	1	1	1	1	1	1	1	1	1	1	1	1	1	1	1	1	1	1	1	1	1	1	1	0.943527	1	1	1	1
											23	1	1	0.999872	0.999847	1	1	1	1	1.02232e-06	1	1	1	1	1	1	1	1	1	1	1	1	1	1	1	1	1	1	1	1	1	1	1	1	0.999933	1	1	1	1
											24	1	1	2.19164e-05	0.964693	1	1	1	1	0.0248403	1	1	1	1	1	1	1	1	0.999983	1.4143e-05	1	1	1	1	1	1	1	1	1	1	1	1	1	1	0.999999	1	1	1	1
											25	1	1	0.00167447	0.0014015	1	1	1	1	6.61745e-12	1	1	1	1	1	1	1	1	1	1	1	1	1	1	1	1	1	1	1	1	1	1	1	1	1	1	1	1	1
											26	1	1	0.999343	1	1	1	1	6.11584e-07	1.87409e-10	1	1	1	1	1	1	1	1	1	1	1	1	1	1	1	1	1	1	1	1	1	1	1	1	1	1	1	1	1
											27	1	1	0.00167447	1	1	1	1	1	0.1534	1	1	1	1	1	1	1	1	0.0014015	1	1	1	1	1	1	1	1	1	1	1	1	1	1	1	1	1	1	1	1
											28	1	1	0.194968	1	1	1	1	1.38287e-29	1.79663e-16	1	1	1	1	1	1	1	1	0.999997	1	1	1	1	1	1	1	1	1	1	1	1	1	1	1	1	1	1	1	1
											29	1	0.778168	0.00168295	0.999873	1	1	1	3.5421e-11	7.70967e-17	1	1	1	0.997586	1	1	1	1	0.00140861	1	1	1	1	1	1	1	1	1	1	1	1	1	1	1	1	1	1	1	1
									Ct	860.606	30	1	1	0.999973	1	1	1	1	1	0.907607	1	1	1	1	1	1	1	1	0.999698	1	1	1	1	1	1	1	1	1	1	1	1	1	1	1	1	1	1	1	1
											31	1	1	0.0156966	1	1	1	1	5.935e-09	0.00165763	1	1	1	0.997574	1	1	1	1	0.999987	1	1	1	1	1	1	1	1	1	1	1	1	1	1	1	1	1	1	1	1
											32	1	1	0.000147594	1	1	1	1	0.000103998	4.72662e-11	1	1	1	1	1	1	1	1	1.92888e-06	1	1	1	1	1	1	1	1	1	1	1	1	1	1	1	1	1	1	1	1
									正確率	0	33	1	1	1	1	1	1	1	1	1	1	1	1	1	1	1	1	1	1	1	1	1	1	1	1	1	1	1	1	1	1	1	1	1	1	1	1	1	1
										0	34	1	1	1	1	1	1	1	1	1	1	1	1	1	1	1	1	1	1	1	1	1	1	1	1	1	1	1	1	1	1	1	1	1	1	1	1	1	1
										960	35	1	1	1	1	1	1	1	1	1	1	1	1	1	1	1	1	1	1	1	1	1	1	1	1	1	1	1	1	1	1	1	1	1	1	1	1	1	1
										準確率=accurancy	36	1	1	1	1	1	1	1	1	1	1	1	1	1	1	1	1	1	1	1	1	1	1	1	1	1	1	1	1	1	1	1	1	1	1	1	1	1	1
										精確率=precision=Positive predictive value (PPV)	37	1	1	1	1	1	1	1	1	1	1	1	1	1	1	1	1	1	1	1	1	1	1	1	1	1	1	1	1	1	1	1	1	1	1	1	1	1	1
										召回率=recall=Sensitivity=True positive rate (TPR)=Power	38	1	1	1	1	1	1	1	1	1	1	1	1	1	1	1	1	1	1	1	1	1	1	1	1	1	1	1	1	1	1	1	1	1	1	1	1	1	1
										F1分數=F1 score=（2*TP）/（2*TP+FP+FN）	39	1	1	1	1	1	1	1	1	1	1	1	1	1	1	1	1	1	1	1	1	1	1	1	1	1	1	1	1	1	1	1	1	1	1	1	1	1	1
										Specificity (SPC)=True negative rate (TNR)	40	1	1	1	1	1	1	1	1	1	1	1	1	1	1	1	1	1	1	1	1	1	1	1	1	1	1	1	1	1	1	1	1	1	1	1	1	1	1
							True condition				41	1	1	1	1	1	1	1	1	1	1	1	1	1	1	1	1	1	1	1	1	1	1	1	1	1	1	1	1	1	1	1	1	1	1	1	1	1	1
											42	1	1	1	1	1	1	1	1	1	1	1	1	1	1	1	1	1	1	1	1	1	1	1	1	1	1	1	1	1	1	1	1	1	1	1	1	1	1
											43	1	1	1	1	1	1	1	1	1	1	1	1	1	1	1	1	1	1	1	1	1	1	1	1	1	1	1	1	1	1	1	1	1	1	1	1	1	1
											44	1	1	1	1	1	1	1	1	1	1	1	1	1	1	1	1	1	1	1	1	1	1	1	1	1	1	1	1	1	1	1	1	1	1	1	1	1	1
											45	1	1	1	1	1	1	1	1	1	1	1	1	1	1	1	1	1	1	1	1	1	1	1	1	1	1	1	1	1	1	1	1	1	1	1	1	1	1
											46	1	1	1	1	1	1	1	1	1	1	1	1	1	1	1	1	1	1	1	1	1	1	1	1	1	1	1	1	1	1	1	1	1	1	1	1	1	1
											47	1	1	1	1	1	1	1	1	1	1	1	1	1	1	1	1	1	1	1	1	1	1	1	1	1	1	1	1	1	1	1	1	1	1	1	1	1	1
											48	1	1	1	1	1	1	1	1	1	1	1	1	1	1	1	1	1	1	1	1	1	1	1	1	1	1	1	1	1	1	1	1	1	1	1	1	1	1
											MAX1	2.77233e-50	2.77233e-50	1.11747e-94	2.44901e-58	2.77233e-50	2.77233e-50	2.77233e-50	5.85258e-69	6.33298e-76	2.77233e-50	2.77233e-50	2.77233e-50	3.50555e-59	2.77233e-50	2.95872e-50	2.77233e-50	2.77233e-50	2.02544e-58	2.77233e-50	2.91939e-50	2.77233e-50	2.77233e-50	2.77233e-50	2.77233e-50	2.77233e-50	2.77233e-50	3.15764e-50	2.77233e-50	2.91939e-50	2.77233e-50	2.77233e-50	2.77233e-50	2.77233e-50	1.99418e-65	2.77233e-50	2.77233e-50	2.77233e-50	1.15402e-56
											MAX2	2.77233e-50	3.68727e-50	5.60567e-93	1.66404e-70	2.77233e-50	2.77233e-50	2.77233e-50	3.11567e-50	2.74112e-81	2.95872e-50	2.77233e-50	2.77233e-50	5.21027e-60	2.77233e-50	2.77233e-50	2.95872e-50	2.77233e-50	3.57597e-64	3.5965e-50	2.77233e-50	2.77233e-50	2.77233e-50	2.77233e-50	2.77233e-50	1.0901e-53	2.77233e-50	2.77233e-50	2.77233e-50	2.77233e-50	2.77233e-50	2.77233e-50	2.77233e-50	2.77233e-50	6.57739e-69	2.77233e-50	2.44699e-50	2.77233e-50	3.30493e-67
											MAX3	2.77233e-50	2.30504e-50	1.2113e-87	5.11416e-77	2.77233e-50	2.77233e-50	2.77233e-50	2.29283e-50	6.51618e-83	2.91939e-50	2.77233e-50	2.77233e-50	5.19289e-52	2.77233e-50	3.11567e-50	2.91939e-50	2.77233e-50	2.17916e-55	2.77233e-50	2.77233e-50	2.77233e-50	2.77233e-50	2.77233e-50	2.77233e-50	2.44699e-50	2.77233e-50	2.77233e-50	2.77233e-50	2.77233e-50	2.77233e-50	2.77233e-50	2.77233e-50	2.95872e-50	4.25184e-60	2.77233e-50	5.38396e-59	2.77233e-50	5.46835e-52
											MAX4	2.77233e-50	2.77233e-50	1.85722e-79	1.39536e-56	2.77233e-50	2.77233e-50	2.77233e-50	4.31069e-59	2.38408e-96	1.60366e-55	2.77233e-50	2.77233e-50	5.48666e-60	2.77233e-50	2.44699e-50	2.95872e-50	2.77233e-50	1.46876e-70	2.77233e-50	2.77233e-50	2.77233e-50	2.77233e-50	2.77233e-50	2.77233e-50	2.77233e-50	2.91939e-50	2.77233e-50	2.77233e-50	2.77233e-50	2.77233e-50	2.77233e-50	2.77233e-50	2.77233e-50	7.42144e-61	2.77233e-50	2.77233e-50	2.77233e-50	4.52256e-52
											MAX5	1	1	0.999958	1	1	1	1	1	1	1	1	1	1	1	1	1	1	1	1	1	1	1	1	1	1	1	1	1	1	1	1	1	1	1	1	1	1	1
											MAX6	1	1	0.999872	1	1	1	1	1	0.99993	1	1	1	1	1	1	1	1	1	1	1	1	1	1	1	1	1	1	1	1	1	1	1	1	1	1	1	1	1
											MAX7	1	1	0.999343	1	1	1	1	1	0.1534	1	1	1	1	1	1	1	1	1	1	1	1	1	1	1	1	1	1	1	1	1	1	1	1	1	1	1	1	1
											MAX8	1	1	0.999973	1	1	1	1	1	0.907607	1	1	1	1	1	1	1	1	0.999987	1	1	1	1	1	1	1	1	1	1	1	1	1	1	1	1	1	1	1	1
											MAX9	1	1	1	1	1	1	1	1	1	1	1	1	1	1	1	1	1	1	1	1	1	1	1	1	1	1	1	1	1	1	1	1	1	1	1	1	1	1
											MAX10	1	1	1	1	1	1	1	1	1	1	1	1	1	1	1	1	1	1	1	1	1	1	1	1	1	1	1	1	1	1	1	1	1	1	1	1	1	1
											MAX11	1	1	1	1	1	1	1	1	1	1	1	1	1	1	1	1	1	1	1	1	1	1	1	1	1	1	1	1	1	1	1	1	1	1	1	1	1	1
											MAX12	1	1	1	1	1	1	1	1	1	1	1	1	1	1	1	1	1	1	1	1	1	1	1	1	1	1	1	1	1	1	1	1	1	1	1	1	1	1
											Pool	3659.01	3659.01	3656.84	3659.01	3659.01	3659.01	3659.01	3659.01	1021.33	3659.01	3659.01	3659.01	3659.01	3659.01	3659.01	3659.01	3659.01	3659.01	3659.01	3659.01	3659.01	3659.01	3659.01	3659.01	3659.01	3659.01	3659.01	3659.01	3659.01	3659.01	3659.01	3659.01	3659.01	3659.01	3659.01	3659.01	3659.01	3659.01
											Pool	-1118.66	-1118.66	-1118.49	-1118.66	-1118.66	-1118.66	-1118.66	-1118.66	-1093.84	-1118.66	-1118.66	-1118.66	-1118.66	-1118.66	-1118.66	-1118.66	-1118.66	-1118.66	-1118.66	-1118.66	-1118.66	-1118.66	-1118.66	-1118.66	-1118.66	-1118.66	-1118.66	-1118.66	-1118.66	-1118.66	-1118.66	-1118.66	-1118.66	-1118.66	-1118.66	-1118.66	-1118.66	-1118.66
											Pool	-5298.28	-5298.28	-5298.04	-5298.28	-5298.28	-5298.28	-5298.28	-5298.28	-4431.27	-5298.28	-5298.28	-5298.28	-5298.28	-5298.28	-5298.28	-5298.28	-5298.28	-5298.17	-5298.28	-5298.28	-5298.28	-5298.28	-5298.28	-5298.28	-5298.28	-5298.28	-5298.28	-5298.28	-5298.28	-5298.28	-5298.28	-5298.28	-5298.28	-5298.28	-5298.28	-5298.28	-5298.28	-5298.28
											Prob.p	1	1	1	1	1	1	1	1	1	1	1	1	1	1	1	1	1	1	1	1	1	1	1	1	1	1	1	1	1	1	1	1	1	1	1	1	1	1
											Prob.p	0	0	0	0	0	0	0	0	0	0	0	0	0	0	0	0	0	0	0	0	0	0	0	0	0	0	0	0	0	0	0	0	0	0	0	0	0	0
											Prob.p	0	0	0	0	0	0	0	0	0	0	0	0	0	0	0	0	0	0	0	0	0	0	0	0	0	0	0	0	0	0	0	0	0	0	0	0	0	0
											正解	1	1	1	1	1	1	1	1	1	1	1	1	1	1	1	1	1	1	1	1	1	1	1	1	1	1	1	1	1	1	1	1	1	1	1	1	1	1
												0	0	0	0	0	0	0	0	0	0	0	0	0	0	0	0	0	0	0	0	0	0	0	0	0	0	0	0	0	0	0	0	0	0	0	0	0	0
												0	0	0	0	0	0	0	0	0	0	0	0	0	0	0	0	0	0	0	0	0	0	0	0	0	0	0	0	0	0	0	0	0	0	0	0	0	0
									Ct	59.989	Residuals	0	0	0	0	0	0	0	0	0	0	0	0	0	0	0	0	0	0	0	0	0	0	0	0	0	0	0	0	0	0	0	0	0	0	0	0	0	0
											預測	1	1	1	1	1	1	1	1	1	1	1	1	1	1	1	1	1	1	1	1	1	1	1	1	1	1	1	1	1	1	1	1	1	1	1	1	1	1
												0	0	0	0	0	0	0	0	0	0	0	0	0	0	0	0	0	0	0	0	0	0	0	0	0	0	0	0	0	0	0	0	0	0	0	0	0	0
												0	0	0	0	0	0	0	0	0	0	0	0	0	0	0	0	0	0	0	0	0	0	0	0	0	0	0	0	0	0	0	0	0	0	0	0	0	0
									正確率	93.9583	正確	○	○	○	○	○	○	○	○	○	○	○	○	○	○	○	○	○	○	○	○	○	○	○	○	○	○	○	○	○	○	○	○	○	○	○	○	○	○
										902		1	2	3	4	5	6	7	8	9	10	11	12	13	14	15	16	17	18	19	20	21	22	23	24	25	26	27	28	29	30	31	32	33	34	35	36	37	38
										960		○	○	○	○	○	○	○	○	○	○	○	○	○	○	○	○	○	○	○	○	○	○	○	○	○	○	○	○	○	○	○	○	○	○	○	○	○	○
										準確率=accurancy		1	2	3	4	5	6	7	8	9	10	11	12	13	14	15	16	17	18	19	20	21	22	23	24	25	26	27	28	29	30	31	32	33	34	35	36	37	38
										精確率=precision=Positive predictive value (PPV)		29.9094	29.9094	53.567	33.7322	29.9094	29.9094	29.9094	58.729	61.7086	37.1444	29.9094	29.9094	44.6193	29.9094	36.1148	34.6174	29.9094	52.2975	29.9094	29.9094	29.9094	29.9094	29.9094	29.9094	29.9094	31.1789	39.7286	29.9094	29.9094	29.9094	29.9094	29.9094	29.9094	45.2343	29.9094	29.9094	29.9094	41.5569
										召回率=recall=Sensitivity=True positive rate (TPR)=Power		0	0	0	0	0	0	0	0	0	0	0	0	0	0	0	0	0	0	0	0	0	0	0	0	0	0	0	0	0	0	0	0	0	0	0	0	0	0
										F1分數=F1 score=（2*TP）/（2*TP+FP+FN）
										Specificity (SPC)=True negative rate (TNR)
											https://en.wikipedia.org/wiki/Receiver_operating_characteristic
									正確率	99.8958	正確	○	○	○	○	○	○	○	○	○	○	○	○	○	○	○	○	○	○	○	○	○	○	○	○	○	○	○	○	○	○	○	○	○	○	○	○	○	○
										1		1	2	3	4	5	6	7	8	9	10	11	12	13	14	15	16	17	18	19	20	21	22	23	24	25	26	27	28	29	30	31	32	33	34	35	36	37	38
[truncated: 922 more columns]

## Sheet: data2
1	1	1	1	1	1	1	1	1	1	1	1	1	1	1	1	1	1	1	1	1	1	1	1	1	1	1	1	1	1	1	1	1	1	1	1	1	1	1	1	1	1	1	1	1	1	1	1	0	1
0	0	0	0	0	0	0	0	0	0	0	0	0	0	0	0	0	0	0	0	0	0	0	0	0	0	0	0	0	0	0	0	0	0	0	0	0	0	0	0	0	0	0	0	0	0	0	0	1	0
0	0	0	0	0	0	0	0	0	0	0	0	0	0	0	0	0	0	0	0	0	0	0	0	0	0	0	0	0	0	0	0	0	0	0	0	0	0	0	0	0	0	0	0	0	0	0	0	0	0
1	1	2	1	1	1	1	5	4	2	1	1	2	1	1	2	1	2	1	1	1	1	1	1	1	1	1	1	1	1	1	1	1	1	1	1	1	1	1	1	1	1	1	1	2	1	1	1	2	2
1	1	2	1	1	1	1	5	2	1	1	1	2	1	1	1	1	1	1	1	1	1	1	1	1	2	1	1	1	1	1	1	1	1	1	1	1	1	1	1	1	1	1	1	1	2	2	2	4	2
1	1	2	1	1	1	1	1	1	1	1	1	2	1	1	1	1	1	1	2	1	1	1	1	1	2	1	1	2	1	1	1	1	1	1	1	1	1	1	1	1	1	1	1	1	2	1	1	4	4
1	1	2	2	1	1	1	1	3	1	1	1	2	1	1	1	1	1	1	1	1	1	1	1	1	1	1	1	1	1	1	1	1	1	1	1	1	1	1	1	1	1	1	1	1	1	1	1	4	1
1	1	2	2	1	1	1	1	2	2	1	1	2	1	1	2	1	2	1	1	1	1	1	1	2	1	1	1	1	1	1	1	1	2	1	2	1	1	1	1	1	1	1	1	1	1	2	1	2	1
1	1	2	2	1	1	1	1	2	1	1	1	2	1	2	1	1	2	1	1	1	1	1	1	1	1	1	1	1	1	1	1	1	2	1	1	1	2	1	1	1	1	1	1	1	2	2	1	1	2
1	1	2	2	1	1	1	1	2	2	1	1	2	1	1	1	1	2	1	1	1	1	1	1	1	1	1	1	1	1	1	1	1	2	1	1	1	1	1	1	1	1	1	1	1	1	1	1	5	2
1	1	2	1	1	1	1	2	2	1	1	1	2	1	2	1	1	2	1	1	1	1	1	1	1	1	3	1	1	1	1	1	1	2	1	1	1	2	2	1	1	1	1	1	1	2	1	2	5	2
1	1	2	1	1	1	1	1	2	1	1	1	1	1	1	1	1	1	1	1	1	1	1	1	1	1	1	1	1	1	1	1	1	2	1	1	1	2	1	1	1	1	1	1	1	1	1	2	5	1
1	1	2	2	1	1	1	1	1	1	1	1	1	1	1	1	1	1	1	1	1	1	1	1	1	1	1	1	1	1	1	1	1	1	1	2	1	1	1	1	1	1	1	1	1	1	1	1	1	1
1	1	2	2	1	1	1	1	2	1	1	1	1	1	2	1	1	2	1	1	1	1	1	1	1	1	1	1	1	1	1	1	2	2	1	1	1	1	1	1	1	1	1	1	1	2	1	1	2	2
1	1	2	1	1	1	1	1	2	1	1	1	1	1	1	1	1	2	1	1	1	1	1	1	1	1	1	1	1	1	1	1	1	2	1	1	1	1	1	1	1	1	1	1	1	1	1	1	1	2
1	1	2	1	1	1	1	1	2	1	1	1	1	1	1	1	1	2	1	1	1	1	1	1	1	1	1	1	1	1	1	1	1	1	1	1	1	1	1	1	1	1	1	1	1	2	1	1	1	3
1	1	2	1	1	1	1	1	1	1	1	1	1	1	1	1	1	2	1	1	1	1	1	1	1	1	1	1	1	1	1	1	1	2	1	1	1	2	1	1	1	1	1	1	1	1	1	1	1	3
1	1	2	2	1	1	1	1	2	1	1	1	1	1	1	1	1	1	1	1	1	1	1	1	1	1	1	1	1	1	1	1	1	2	1	1	1	1	1	1	1	1	1	1	1	1	1	1	1	1
1	4	2	2	1	1	1	2	2	1	1	1	1	1	1	1	1	2	1	1	1	1	1	1	2	1	1	1	1	1	1	1	1	1	1	2	1	1	1	1	1	1	1	1	1	1	1	1	1	1
1	1	2	2	1	1	1	1	2	1	1	1	1	1	1	1	1	2	1	1	1	1	1	1	1	1	1	1	1	1	1	1	1	1	1	1	1	1	1	1	1	1	1	1	1	1	1	1	5	2
1	1	2	1	1	1	1	1	2	2	1	1	1	1	1	1	1	2	1	1	1	1	1	1	1	1	1	1	1	1	1	1	1	1	1	1	1	2	1	1	1	1	1	1	1	2	1	1	3	1
1	1	2	2	1	1	1	1	2	2	1	1	1	1	1	1	1	2	1	1	1	1	1	1	1	1	1	1	1	1	1	1	1	1	1	1	1	1	1	1	1	1	1	1	1	1	1	1	5	3
1	1	2	1	1	1	1	1	2	1	1	1	1	1	1	1	1	1	1	1	1	1	1	1	1	1	1	1	1	1	1	1	1	2	1	1	1	2	1	1	1	1	1	1	1	1	1	1	1	1
1	3	2	2	1	1	1	2	2	1	1	1	1	1	1	1	1	1	5	1	1	1	1	1	2	1	1	1	1	1	1	1	1	1	1	1	1	2	1	1	1	1	1	4	1	1	1	1	4	2
1	1	1	1	1	1	1	1	2	1	1	1	1	1	1	1	1	1	1	1	1	1	1	1	1	1	1	1	1	1	1	1	1	1	1	1	1	1	1	1	1	1	1	1	1	1	1	1	5	1
[truncated: 910 more columns]

## Sheet: dataabc
1	1	1	1	1	1	1	1	1	1	1	1	1	1	1	1	1	1	1	1	1	1	1	1	1	1	1	1	1	1	1	1	1	1	1	1	1	1	1	1	1	1	1	1	1	1	1	1	0	1
0	0	0	0	0	0	0	0	0	0	0	0	0	0	0	0	0	0	0	0	0	0	0	0	0	0	0	0	0	0	0	0	0	0	0	0	0	0	0	0	0	0	0	0	0	0	0	0	1	0
0	0	0	0	0	0	0	0	0	0	0	0	0	0	0	0	0	0	0	0	0	0	0	0	0	0	0	0	0	0	0	0	0	0	0	0	0	0	0	0	0	0	0	0	0	0	0	0	0	0
1	1	2	1	1	1	1	5	4	2	1	1	2	1	1	2	1	2	1	1	1	1	1	1	1	1	1	1	1	1	1	1	1	1	1	1	1	1	1	1	1	1	1	1	2	1	1	1	2	2
1	1	2	1	1	1	1	5	2	1	1	1	2	1	1	1	1	1	1	1	1	1	1	1	1	2	1	1	1	1	1	1	1	1	1	1	1	1	1	1	1	1	1	1	1	2	2	2	4	2
1	1	2	1	1	1	1	1	1	1	1	1	2	1	1	1	1	1	1	2	1	1	1	1	1	2	1	1	2	1	1	1	1	1	1	1	1	1	1	1	1	1	1	1	1	2	1	1	4	4
1	1	2	2	1	1	1	1	2	2	1	1	2	1	1	1	1	2	1	1	1	1	1	1	1	1	1	1	1	1	1	1	1	2	1	1	1	1	1	1	1	1	1	1	1	1	1	1	5	2
1	1	2	1	1	1	1	2	2	1	1	1	2	1	2	1	1	2	1	1	1	1	1	1	1	1	3	1	1	1	1	1	1	2	1	1	1	2	2	1	1	1	1	1	1	2	1	2	5	2
1	1	2	1	1	1	1	1	2	1	1	1	1	1	1	1	1	1	1	1	1	1	1	1	1	1	1	1	1	1	1	1	1	2	1	1	1	2	1	1	1	1	1	1	1	1	1	2	5	1
1	1	2	1	1	1	1	1	2	1	1	1	1	1	1	1	1	2	1	1	1	1	1	1	1	1	1	1	1	1	1	1	1	1	1	1	1	1	1	1	1	1	1	1	1	2	1	1	1	3
1	1	2	1	1	1	1	1	1	1	1	1	1	1	1	1	1	2	1	1	1	1	1	1	1	1	1	1	1	1	1	1	1	2	1	1	1	2	1	1	1	1	1	1	1	1	1	1	1	3
1	1	2	2	1	1	1	1	2	1	1	1	1	1	1	1	1	1	1	1	1	1	1	1	1	1	1	1	1	1	1	1	1	2	1	1	1	1	1	1	1	1	1	1	1	1	1	1	1	1
1	1	2	2	1	1	1	1	2	2	1	1	2	1	1	1	1	2	1	1	1	1	1	1	1	1	1	1	1	1	1	1	1	2	1	1	1	1	1	1	1	1	1	1	1	1	1	1	5	2
1	1	2	1	1	1	1	2	2	1	1	1	2	1	2	1	1	2	1	1	1	1	1	1	1	1	3	1	1	1	1	1	1	2	1	1	1	2	2	1	1	1	1	1	1	2	1	2	5	2
1	1	2	1	1	1	1	1	2	1	1	1	1	1	1	1	1	1	1	1	1	1	1	1	1	1	1	1	1	1	1	1	1	2	1	1	1	2	1	1	1	1	1	1	1	1	1	2	5	1
1	1	2	1	1	1	1	1	2	1	1	1	1	1	1	1	1	2	1	1	1	1	1	1	1	1	1	1	1	1	1	1	1	1	1	1	1	1	1	1	1	1	1	1	1	2	1	1	1	3
1	1	2	1	1	1	1	1	1	1	1	1	1	1	1	1	1	2	1	1	1	1	1	1	1	1	1	1	1	1	1	1	1	2	1	1	1	2	1	1	1	1	1	1	1	1	1	1	1	3
1	1	2	2	1	1	1	1	2	1	1	1	1	1	1	1	1	1	1	1	1	1	1	1	1	1	1	1	1	1	1	1	1	2	1	1	1	1	1	1	1	1	1	1	1	1	1	1	1	1
1	1	2	2	1	1	1	1	2	2	1	1	1	1	1	1	1	2	1	1	1	1	1	1	1	1	1	1	1	1	1	1	1	1	1	1	1	1	1	1	1	1	1	1	1	1	1	1	5	3
1	1	2	1	1	1	1	1	2	1	1	1	1	1	1	1	1	1	1	1	1	1	1	1	1	1	1	1	1	1	1	1	1	2	1	1	1	2	1	1	1	1	1	1	1	1	1	1	1	1
1	3	2	2	1	1	1	2	2	1	1	1	1	1	1	1	1	1	5	1	1	1	1	1	2	1	1	1	1	1	1	1	1	1	1	1	1	2	1	1	1	1	1	4	1	1	1	1	4	2
1	1	2	1	1	1	1	5	2	1	1	1	2	1	1	1	1	1	1	1	1	1	1	1	1	2	1	1	1	1	1	1	1	1	1	1	1	1	1	1	1	1	1	1	1	2	2	2	4	2
1	1	2	1	1	1	1	1	1	1	1	1	2	1	1	1	1	1	1	2	1	1	1	1	1	2	1	1	2	1	1	1	1	1	1	1	1	1	1	1	1	1	1	1	1	2	1	1	4	4
1	1	2	2	1	1	1	1	3	1	1	1	2	1	1	1	1	1	1	1	1	1	1	1	1	1	1	1	1	1	1	1	1	1	1	1	1	1	1	1	1	1	1	1	1	1	1	1	4	1
1	1	2	1	1	1	1	2	2	1	1	1	2	1	2	1	1	2	1	1	1	1	1	1	1	1	3	1	1	1	1	1	1	2	1	1	1	2	2	1	1	1	1	1	1	2	1	2	5	2
1	1	2	1	1	1	1	1	2	1	1	1	1	1	1	1	1	1	1	1	1	1	1	1	1	1	1	1	1	1	1	1	1	2	1	1	1	2	1	1	1	1	1	1	1	1	1	2	5	1
1	1	2	2	1	1	1	1	1	1	1	1	1	1	1	1	1	1	1	1	1	1	1	1	1	1	1	1	1	1	1	1	1	1	1	2	1	1	1	1	1	1	1	1	1	1	1	1	1	1
1	1	2	1	1	1	1	1	1	1	1	1	1	1	1	1	1	2	1	1	1	1	1	1	1	1	1	1	1	1	1	1	1	2	1	1	1	2	1	1	1	1	1	1	1	1	1	1	1	3
1	1	2	2	1	1	1	1	2	1	1	1	1	1	1	1	1	1	1	1	1	1	1	1	1	1	1	1	1	1	1	1	1	2	1	1	1	1	1	1	1	1	1	1	1	1	1	1	1	1
1	4	2	2	1	1	1	2	2	1	1	1	1	1	1	1	1	2	1	1	1	1	1	1	2	1	1	1	1	1	1	1	1	1	1	2	1	1	1	1	1	1	1	1	1	1	1	1	1	1
1	1	2	1	1	1	1	2	2	1	1	1	2	1	2	1	1	2	1	1	1	1	1	1	1	1	3	1	1	1	1	1	1	2	1	1	1	2	2	1	1	1	1	1	1	2	1	2	5	2
1	1	2	1	1	1	1	1	2	1	1	1	1	1	1	1	1	1	1	1	1	1	1	1	1	1	1	1	1	1	1	1	1	2	1	1	1	2	1	1	1	1	1	1	1	1	1	2	5	1
1	1	2	2	1	1	1	1	1	1	1	1	1	1	1	1	1	1	1	1	1	1	1	1	1	1	1	1	1	1	1	1	1	1	1	2	1	1	1	1	1	1	1	1	1	1	1	1	1	1
1	1	2	1	1	1	1	1	1	1	1	1	1	1	1	1	1	2	1	1	1	1	1	1	1	1	1	1	1	1	1	1	1	2	1	1	1	2	1	1	1	1	1	1	1	1	1	1	1	3
1	1	2	2	1	1	1	1	2	1	1	1	1	1	1	1	1	1	1	1	1	1	1	1	1	1	1	1	1	1	1	1	1	2	1	1	1	1	1	1	1	1	1	1	1	1	1	1	1	1
1	4	2	2	1	1	1	2	2	1	1	1	1	1	1	1	1	2	1	1	1	1	1	1	2	1	1	1	1	1	1	1	1	1	1	2	1	1	1	1	1	1	1	1	1	1	1	1	1	1
1	1	2	1	1	1	1	1	2	1	1	1	1	1	1	1	1	1	1	1	1	1	1	1	1	1	1	1	1	1	1	1	1	2	1	1	1	2	1	1	1	1	1	1	1	1	1	1	1	1
1	3	2	2	1	1	1	2	2	1	1	1	1	1	1	1	1	1	5	1	1	1	1	1	2	1	1	1	1	1	1	1	1	1	1	1	1	2	1	1	1	1	1	4	1	1	1	1	4	2
1	1	1	1	1	1	1	1	2	1	1	1	1	1	1	1	1	1	1	1	1	1	1	1	1	1	1	1	1	1	1	1	1	1	1	1	1	1	1	1	1	1	1	1	1	1	1	1	5	1
1	1	2	1	1	1	1	1	2	1	1	1	1	1	1	1	1	2	1	1	1	1	1	1	1	1	1	1	1	1	1	1	1	1	1	1	1	1	1	1	1	1	1	1	1	2	1	1	1	3
1	1	2	1	1	1	1	1	1	1	1	1	1	1	1	1	1	2	1	1	1	1	1	1	1	1	1	1	1	1	1	1	1	2	1	1	1	2	1	1	1	1	1	1	1	1	1	1	1	3
1	1	2	2	1	1	1	1	2	1	1	1	1	1	1	1	1	1	1	1	1	1	1	1	1	1	1	1	1	1	1	1	1	2	1	1	1	1	1	1	1	1	1	1	1	1	1	1	1	1
1	1	2	2	1	1	1	1	2	2	1	1	1	1	1	1	1	2	1	1	1	1	1	1	1	1	1	1	1	1	1	1	1	1	1	1	1	1	1	1	1	1	1	1	1	1	1	1	5	3
1	1	2	1	1	1	1	1	2	1	1	1	1	1	1	1	1	1	1	1	1	1	1	1	1	1	1	1	1	1	1	1	1	2	1	1	1	2	1	1	1	1	1	1	1	1	1	1	1	1
1	3	2	2	1	1	1	2	2	1	1	1	1	1	1	1	1	1	5	1	1	1	1	1	2	1	1	1	1	1	1	1	1	1	1	1	1	2	1	1	1	1	1	4	1	1	1	1	4	2
1	1	2	1	1	1	1	1	1	1	1	1	2	1	1	1	1	1	1	2	1	1	1	1	1	2	1	1	2	1	1	1	1	1	1	1	1	1	1	1	1	1	1	1	1	2	1	1	4	4
1	1	2	2	1	1	1	1	3	1	1	1	2	1	1	1	1	1	1	1	1	1	1	1	1	1	1	1	1	1	1	1	1	1	1	1	1	1	1	1	1	1	1	1	1	1	1	1	4	1
1	1	2	2	1	1	1	1	2	2	1	1	2	1	1	2	1	2	1	1	1	1	1	1	2	1	1	1	1	1	1	1	1	2	1	2	1	1	1	1	1	1	1	1	1	1	2	1	2	1
1	1	2	2	1	1	1	1	2	2	1	1	1	1	1	1	1	2	1	1	1	1	1	1	1	1	1	1	1	1	1	1	1	1	1	1	1	1	1	1	1	1	1	1	1	1	1	1	5	3
1	1	2	1	1	1	1	1	2	1	1	1	1	1	1	1	1	1	1	1	1	1	1	1	1	1	1	1	1	1	1	1	1	2	1	1	1	2	1	1	1	1	1	1	1	1	1	1	1	1
1	3	2	2	1	1	1	2	2	1	1	1	1	1	1	1	1	1	5	1	1	1	1	1	2	1	1	1	1	1	1	1	1	1	1	1	1	2	1	1	1	1	1	4	1	1	1	1	4	2
1	1	2	1	1	1	1	1	1	1	1	1	2	1	1	1	1	1	1	2	1	1	1	1	1	2	1	1	2	1	1	1	1	1	1	1	1	1	1	1	1	1	1	1	1	2	1	1	4	4
1	1	2	2	1	1	1	1	3	1	1	1	2	1	1	1	1	1	1	1	1	1	1	1	1	1	1	1	1	1	1	1	1	1	1	1	1	1	1	1	1	1	1	1	1	1	1	1	4	1
1	1	2	2	1	1	1	1	2	2	1	1	2	1	1	2	1	2	1	1	1	1	1	1	2	1	1	1	1	1	1	1	1	2	1	2	1	1	1	1	1	1	1	1	1	1	2	1	2	1
1	1	2	1	1	1	1	1	2	1	1	1	1	1	1	1	1	1	1	1	1	1	1	1	1	1	1	1	1	1	1	1	1	2	1	1	1	2	1	1	1	1	1	1	1	1	1	2	5	1
1	1	2	2	1	1	1	1	1	1	1	1	1	1	1	1	1	1	1	1	1	1	1	1	1	1	1	1	1	1	1	1	1	1	1	2	1	1	1	1	1	1	1	1	1	1	1	1	1	1
1	1	2	2	1	1	1	1	2	1	1	1	1	1	2	1	1	2	1	1	1	1	1	1	1	1	1	1	1	1	1	1	2	2	1	1	1	1	1	1	1	1	1	1	1	2	1	1	2	2
1	1	2	1	1	1	1	1	1	1	1	1	1	1	1	1	1	2	1	1	1	1	1	1	1	1	1	1	1	1	1	1	1	2	1	1	1	2	1	1	1	1	1	1	1	1	1	1	1	3
1	1	2	2	1	1	1	1	2	1	1	1	1	1	1	1	1	1	1	1	1	1	1	1	1	1	1	1	1	1	1	1	1	2	1	1	1	1	1	1	1	1	1	1	1	1	1	1	1	1
1	4	2	2	1	1	1	2	2	1	1	1	1	1	1	1	1	2	1	1	1	1	1	1	2	1	1	1	1	1	1	1	1	1	1	2	1	1	1	1	1	1	1	1	1	1	1	1	1	1
1	1	2	1	1	1	1	1	2	1	1	1	1	1	1	1	1	1	1	1	1	1	1	1	1	1	1	1	1	1	1	1	1	2	1	1	1	2	1	1	1	1	1	1	1	1	1	1	1	1
1	3	2	2	1	1	1	2	2	1	1	1	1	1	1	1	1	1	5	1	1	1	1	1	2	1	1	1	1	1	1	1	1	1	1	1	1	2	1	1	1	1	1	4	1	1	1	1	4	2
1	1	1	1	1	1	1	1	2	1	1	1	1	1	1	1	1	1	1	1	1	1	1	1	1	1	1	1	1	1	1	1	1	1	1	1	1	1	1	1	1	1	1	1	1	1	1	1	5	1
1	1	2	2	1	1	1	1	3	1	1	1	2	1	1	1	1	1	1	1	1	1	1	1	1	1	1	1	1	1	1	1	1	1	1	1	1	1	1	1	1	1	1	1	1	1	1	1	4	1
1	1	2	2	1	1	1	1	2	2	1	1	2	1	1	2	1	2	1	1	1	1	1	1	2	1	1	1	1	1	1	1	1	2	1	2	1	1	1	1	1	1	1	1	1	1	2	1	2	1
1	1	2	2	1	1	1	1	2	1	1	1	2	1	2	1	1	2	1	1	1	1	1	1	1	1	1	1	1	1	1	1	1	2	1	1	1	2	1	1	1	1	1	1	1	2	2	1	1	2
1	1	2	1	1	1	1	1	2	1	1	1	1	1	1	1	1	1	1	1	1	1	1	1	1	1	1	1	1	1	1	1	1	2	1	1	1	2	1	1	1	1	1	1	1	1	1	1	1	1
1	3	2	2	1	1	1	2	2	1	1	1	1	1	1	1	1	1	5	1	1	1	1	1	2	1	1	1	1	1	1	1	1	1	1	1	1	2	1	1	1	1	1	4	1	1	1	1	4	2
1	1	1	1	1	1	1	1	2	1	1	1	1	1	1	1	1	1	1	1	1	1	1	1	1	1	1	1	1	1	1	1	1	1	1	1	1	1	1	1	1	1	1	1	1	1	1	1	5	1
1	1	2	2	1	1	1	1	3	1	1	1	2	1	1	1	1	1	1	1	1	1	1	1	1	1	1	1	1	1	1	1	1	1	1	1	1	1	1	1	1	1	1	1	1	1	1	1	4	1
1	1	2	2	1	1	1	1	2	2	1	1	2	1	1	2	1	2	1	1	1	1	1	1	2	1	1	1	1	1	1	1	1	2	1	2	1	1	1	1	1	1	1	1	1	1	2	1	2	1
1	1	2	2	1	1	1	1	2	1	1	1	2	1	2	1	1	2	1	1	1	1	1	1	1	1	1	1	1	1	1	1	1	2	1	1	1	2	1	1	1	1	1	1	1	2	2	1	1	2
1	1	2	2	1	1	1	1	1	1	1	1	1	1	1	1	1	1	1	1	1	1	1	1	1	1	1	1	1	1	1	1	1	1	1	2	1	1	1	1	1	1	1	1	1	1	1	1	1	1
1	1	2	2	1	1	1	1	2	1	1	1	1	1	2	1	1	2	1	1	1	1	1	1	1	1	1	1	1	1	1	1	2	2	1	1	1	1	1	1	1	1	1	1	1	2	1	1	2	2
1	1	2	1	1	1	1	1	2	1	1	1	1	1	1	1	1	2	1	1	1	1	1	1	1	1	1	1	1	1	1	1	1	2	1	1	1	1	1	1	1	1	1	1	1	1	1	1	1	2
1	1	2	1	1	1	1	1	1	1	1	1	2	1	1	1	1	1	1	2	1	1	1	1	1	2	1	1	2	1	1	1	1	1	1	1	1	1	1	1	1	1	1	1	1	2	1	1	4	4
1	1	2	2	1	1	1	1	3	1	1	1	2	1	1	1	1	1	1	1	1	1	1	1	1	1	1	1	1	1	1	1	1	1	1	1	1	1	1	1	1	1	1	1	1	1	1	1	4	1
1	1	2	2	1	1	1	1	2	2	1	1	2	1	1	2	1	2	1	1	1	1	1	1	2	1	1	1	1	1	1	1	1	2	1	2	1	1	1	1	1	1	1	1	1	1	2	1	2	1
1	1	2	1	1	1	1	1	2	1	1	1	1	1	1	1	1	1	1	1	1	1	1	1	1	1	1	1	1	1	1	1	1	2	1	1	1	2	1	1	1	1	1	1	1	1	1	2	5	1
1	1	2	2	1	1	1	1	1	1	1	1	1	1	1	1	1	1	1	1	1	1	1	1	1	1	1	1	1	1	1	1	1	1	1	2	1	1	1	1	1	1	1	1	1	1	1	1	1	1
1	1	2	2	1	1	1	1	2	1	1	1	1	1	2	1	1	2	1	1	1	1	1	1	1	1	1	1	1	1	1	1	2	2	1	1	1	1	1	1	1	1	1	1	1	2	1	1	2	2
1	1	2	2	1	1	1	1	2	1	1	1	1	1	1	1	1	1	1	1	1	1	1	1	1	1	1	1	1	1	1	1	1	2	1	1	1	1	1	1	1	1	1	1	1	1	1	1	1	1
1	4	2	2	1	1	1	2	2	1	1	1	1	1	1	1	1	2	1	1	1	1	1	1	2	1	1	1	1	1	1	1	1	1	1	2	1	1	1	1	1	1	1	1	1	1	1	1	1	1
1	1	2	2	1	1	1	1	2	1	1	1	1	1	1	1	1	2	1	1	1	1	1	1	1	1	1	1	1	1	1	1	1	1	1	1	1	1	1	1	1	1	1	1	1	1	1	1	5	2
1	1	2	1	1	1	1	1	2	1	1	1	1	1	1	1	1	1	1	1	1	1	1	1	1	1	1	1	1	1	1	1	1	2	1	1	1	2	1	1	1	1	1	1	1	1	1	2	5	1
1	1	2	2	1	1	1	1	1	1	1	1	1	1	1	1	1	1	1	1	1	1	1	1	1	1	1	1	1	1	1	1	1	1	1	2	1	1	1	1	1	1	1	1	1	1	1	1	1	1
1	1	2	2	1	1	1	1	2	1	1	1	1	1	2	1	1	2	1	1	1	1	1	1	1	1	1	1	1	1	1	1	2	2	1	1	1	1	1	1	1	1	1	1	1	2	1	1	2	2
1	1	2	2	1	1	1	1	2	1	1	1	1	1	1	1	1	1	1	1	1	1	1	1	1	1	1	1	1	1	1	1	1	2	1	1	1	1	1	1	1	1	1	1	1	1	1	1	1	1
1	4	2	2	1	1	1	2	2	1	1	1	1	1	1	1	1	2	1	1	1	1	1	1	2	1	1	1	1	1	1	1	1	1	1	2	1	1	1	1	1	1	1	1	1	1	1	1	1	1
1	1	2	2	1	1	1	1	2	1	1	1	1	1	1	1	1	2	1	1	1	1	1	1	1	1	1	1	1	1	1	1	1	1	1	1	1	1	1	1	1	1	1	1	1	1	1	1	5	2
1	3	2	2	1	1	1	2	2	1	1	1	1	1	1	1	1	1	5	1	1	1	1	1	2	1	1	1	1	1	1	1	1	1	1	1	1	2	1	1	1	1	1	4	1	1	1	1	4	2
1	1	1	1	1	1	1	1	2	1	1	1	1	1	1	1	1	1	1	1	1	1	1	1	1	1	1	1	1	1	1	1	1	1	1	1	1	1	1	1	1	1	1	1	1	1	1	1	5	1
1	1	2	1	1	1	1	5	4	2	1	1	2	1	1	2	1	2	1	1	1	1	1	1	1	1	1	1	1	1	1	1	1	1	1	1	1	1	1	1	1	1	1	1	2	1	1	1	2	2
1	1	2	2	1	1	1	1	3	1	1	1	2	1	1	1	1	1	1	1	1	1	1	1	1	1	1	1	1	1	1	1	1	1	1	1	1	1	1	1	1	1	1	1	1	1	1	1	4	1
1	1	2	2	1	1	1	1	2	2	1	1	2	1	1	2	1	2	1	1	1	1	1	1	2	1	1	1	1	1	1	1	1	2	1	2	1	1	1	1	1	1	1	1	1	1	2	1	2	1
1	1	2	2	1	1	1	1	2	1	1	1	2	1	2	1	1	2	1	1	1	1	1	1	1	1	1	1	1	1	1	1	1	2	1	1	1	2	1	1	1	1	1	1	1	2	2	1	1	2
1	1	2	2	1	1	1	1	1	1	1	1	1	1	1	1	1	1	1	1	1	1	1	1	1	1	1	1	1	1	1	1	1	1	1	2	1	1	1	1	1	1	1	1	1	1	1	1	1	1
1	1	2	2	1	1	1	1	2	1	1	1	1	1	2	1	1	2	1	1	1	1	1	1	1	1	1	1	1	1	1	1	2	2	1	1	1	1	1	1	1	1	1	1	1	2	1	1	2	2
1	1	2	1	1	1	1	1	2	1	1	1	1	1	1	1	1	2	1	1	1	1	1	1	1	1	1	1	1	1	1	1	1	2	1	1	1	1	1	1	1	1	1	1	1	1	1	1	1	2
1	4	2	2	1	1	1	2	2	1	1	1	1	1	1	1	1	2	1	1	1	1	1	1	2	1	1	1	1	1	1	1	1	1	1	2	1	1	1	1	1	1	1	1	1	1	1	1	1	1
1	1	2	2	1	1	1	1	2	1	1	1	1	1	1	1	1	2	1	1	1	1	1	1	1	1	1	1	1	1	1	1	1	1	1	1	1	1	1	1	1	1	1	1	1	1	1	1	5	2
1	1	2	1	1	1	1	1	2	2	1	1	1	1	1	1	1	2	1	1	1	1	1	1	1	1	1	1	1	1	1	1	1	1	1	1	1	2	1	1	1	1	1	1	1	2	1	1	3	1
1	1	2	2	1	1	1	1	1	1	1	1	1	1	1	1	1	1	1	1	1	1	1	1	1	1	1	1	1	1	1	1	1	1	1	2	1	1	1	1	1	1	1	1	1	1	1	1	1	1
1	1	2	2	1	1	1	1	2	1	1	1	1	1	2	1	1	2	1	1	1	1	1	1	1	1	1	1	1	1	1	1	2	2	1	1	1	1	1	1	1	1	1	1	1	2	1	1	2	2
1	1	2	1	1	1	1	1	2	1	1	1	1	1	1	1	1	2	1	1	1	1	1	1	1	1	1	1	1	1	1	1	1	2	1	1	1	1	1	1	1	1	1	1	1	1	1	1	1	2
1	4	2	2	1	1	1	2	2	1	1	1	1	1	1	1	1	2	1	1	1	1	1	1	2	1	1	1	1	1	1	1	1	1	1	2	1	1	1	1	1	1	1	1	1	1	1	1	1	1
1	1	2	2	1	1	1	1	2	1	1	1	1	1	1	1	1	2	1	1	1	1	1	1	1	1	1	1	1	1	1	1	1	1	1	1	1	1	1	1	1	1	1	1	1	1	1	1	5	2
1	1	2	1	1	1	1	1	2	2	1	1	1	1	1	1	1	2	1	1	1	1	1	1	1	1	1	1	1	1	1	1	1	1	1	1	1	2	1	1	1	1	1	1	1	2	1	1	3	1
1	1	1	1	1	1	1	1	2	1	1	1	1	1	1	1	1	1	1	1	1	1	1	1	1	1	1	1	1	1	1	1	1	1	1	1	1	1	1	1	1	1	1	1	1	1	1	1	5	1
1	1	2	1	1	1	1	5	4	2	1	1	2	1	1	2	1	2	1	1	1	1	1	1	1	1	1	1	1	1	1	1	1	1	1	1	1	1	1	1	1	1	1	1	2	1	1	1	2	2
1	1	2	1	1	1	1	5	2	1	1	1	2	1	1	1	1	1	1	1	1	1	1	1	1	2	1	1	1	1	1	1	1	1	1	1	1	1	1	1	1	1	1	1	1	2	2	2	4	2
1	1	2	2	1	1	1	1	2	1	1	1	1	1	1	1	1	1	1	1	1	1	1	1	1	1	1	1	1	1	1	1	1	2	1	1	1	1	1	1	1	1	1	1	1	1	1	1	1	1
1	4	2	2	1	1	1	2	2	1	1	1	1	1	1	1	1	2	1	1	1	1	1	1	2	1	1	1	1	1	1	1	1	1	1	2	1	1	1	1	1	1	1	1	1	1	1	1	1	1
1	1	2	2	1	1	1	1	2	1	1	1	1	1	1	1	1	2	1	1	1	1	1	1	1	1	1	1	1	1	1	1	1	1	1	1	1	1	1	1	1	1	1	1	1	1	1	1	5	2
1	3	2	2	1	1	1	2	2	1	1	1	1	1	1	1	1	1	5	1	1	1	1	1	2	1	1	1	1	1	1	1	1	1	1	1	1	2	1	1	1	1	1	4	1	1	1	1	4	2
1	1	1	1	1	1	1	1	2	1	1	1	1	1	1	1	1	1	1	1	1	1	1	1	1	1	1	1	1	1	1	1	1	1	1	1	1	1	1	1	1	1	1	1	1	1	1	1	5	1
1	1	2	1	1	1	1	5	4	2	1	1	2	1	1	2	1	2	1	1	1	1	1	1	1	1	1	1	1	1	1	1	1	1	1	1	1	1	1	1	1	1	1	1	2	1	1	1	2	2
1	1	2	2	1	1	1	1	2	2	1	1	2	1	1	2	1	2	1	1	1	1	1	1	2	1	1	1	1	1	1	1	1	2	1	2	1	1	1	1	1	1	1	1	1	1	2	1	2	1
1	1	2	2	1	1	1	1	2	1	1	1	2	1	2	1	1	2	1	1	1	1	1	1	1	1	1	1	1	1	1	1	1	2	1	1	1	2	1	1	1	1	1	1	1	2	2	1	1	2
1	1	2	2	1	1	1	1	2	2	1	1	2	1	1	1	1	2	1	1	1	1	1	1	1	1	1	1	1	1	1	1	1	2	1	1	1	1	1	1	1	1	1	1	1	1	1	1	5	2
1	3	2	2	1	1	1	2	2	1	1	1	1	1	1	1	1	1	5	1	1	1	1	1	2	1	1	1	1	1	1	1	1	1	1	1	1	2	1	1	1	1	1	4	1	1	1	1	4	2
1	1	1	1	1	1	1	1	2	1	1	1	1	1	1	1	1	1	1	1	1	1	1	1	1	1	1	1	1	1	1	1	1	1	1	1	1	1	1	1	1	1	1	1	1	1	1	1	5	1
1	1	2	1	1	1	1	5	4	2	1	1	2	1	1	2	1	2	1	1	1	1	1	1	1	1	1	1	1	1	1	1	1	1	1	1	1	1	1	1	1	1	1	1	2	1	1	1	2	2
1	1	2	2	1	1	1	1	2	2	1	1	2	1	1	2	1	2	1	1	1	1	1	1	2	1	1	1	1	1	1	1	1	2	1	2	1	1	1	1	1	1	1	1	1	1	2	1	2	1
1	1	2	2	1	1	1	1	2	1	1	1	2	1	2	1	1	2	1	1	1	1	1	1	1	1	1	1	1	1	1	1	1	2	1	1	1	2	1	1	1	1	1	1	1	2	2	1	1	2
1	1	2	2	1	1	1	1	2	2	1	1	2	1	1	1	1	2	1	1	1	1	1	1	1	1	1	1	1	1	1	1	1	2	1	1	1	1	1	1	1	1	1	1	1	1	1	1	5	2
1	1	2	2	1	1	1	1	2	1	1	1	1	1	2	1	1	2	1	1	1	1	1	1	1	1	1	1	1	1	1	1	2	2	1	1	1	1	1	1	1	1	1	1	1	2	1	1	2	2
1	1	2	1	1	1	1	1	2	1	1	1	1	1	1	1	1	2	1	1	1	1	1	1	1	1	1	1	1	1	1	1	1	2	1	1	1	1	1	1	1	1	1	1	1	1	1	1	1	2
1	1	2	1	1	1	1	1	2	1	1	1	1	1	1	1	1	2	1	1	1	1	1	1	1	1	1	1	1	1	1	1	1	1	1	1	1	1	1	1	1	1	1	1	1	2	1	1	1	3
1	4	2	2	1	1	1	2	2	1	1	1	1	1	1	1	1	2	1	1	1	1	1	1	2	1	1	1	1	1	1	1	1	1	1	2	1	1	1	1	1	1	1	1	1	1	1	1	1	1
1	1	2	2	1	1	1	1	2	1	1	1	1	1	1	1	1	2	1	1	1	1	1	1	1	1	1	1	1	1	1	1	1	1	1	1	1	1	1	1	1	1	1	1	1	1	1	1	5	2
1	1	2	1	1	1	1	1	2	2	1	1	1	1	1	1	1	2	1	1	1	1	1	1	1	1	1	1	1	1	1	1	1	1	1	1	1	2	1	1	1	1	1	1	1	2	1	1	3	1
1	1	1	1	1	1	1	1	2	1	1	1	1	1	1	1	1	1	1	1	1	1	1	1	1	1	1	1	1	1	1	1	1	1	1	1	1	1	1	1	1	1	1	1	1	1	1	1	5	1
1	1	2	1	1	1	1	5	4	2	1	1	2	1	1	2	1	2	1	1	1	1	1	1	1	1	1	1	1	1	1	1	1	1	1	1	1	1	1	1	1	1	1	1	2	1	1	1	2	2
1	1	2	1	1	1	1	5	2	1	1	1	2	1	1	1	1	1	1	1	1	1	1	1	1	2	1	1	1	1	1	1	1	1	1	1	1	1	1	1	1	1	1	1	1	2	2	2	4	2
1	1	2	2	1	1	1	1	2	1	1	1	2	1	2	1	1	2	1	1	1	1	1	1	1	1	1	1	1	1	1	1	1	2	1	1	1	2	1	1	1	1	1	1	1	2	2	1	1	2
1	1	2	2	1	1	1	1	2	2	1	1	2	1	1	1	1	2	1	1	1	1	1	1	1	1	1	1	1	1	1	1	1	2	1	1	1	1	1	1	1	1	1	1	1	1	1	1	5	2
1	1	2	1	1	1	1	2	2	1	1	1	2	1	2	1	1	2	1	1	1	1	1	1	1	1	3	1	1	1	1	1	1	2	1	1	1	2	2	1	1	1	1	1	1	2	1	2	5	2
1	1	1	1	1	1	1	1	2	1	1	1	1	1	1	1	1	1	1	1	1	1	1	1	1	1	1	1	1	1	1	1	1	1	1	1	1	1	1	1	1	1	1	1	1	1	1	1	5	1
1	1	2	1	1	1	1	5	4	2	1	1	2	1	1	2	1	2	1	1	1	1	1	1	1	1	1	1	1	1	1	1	1	1	1	1	1	1	1	1	1	1	1	1	2	1	1	1	2	2
1	1	2	1	1	1	1	5	2	1	1	1	2	1	1	1	1	1	1	1	1	1	1	1	1	2	1	1	1	1	1	1	1	1	1	1	1	1	1	1	1	1	1	1	1	2	2	2	4	2
1	1	2	2	1	1	1	1	2	1	1	1	2	1	2	1	1	2	1	1	1	1	1	1	1	1	1	1	1	1	1	1	1	2	1	1	1	2	1	1	1	1	1	1	1	2	2	1	1	2
1	1	2	2	1	1	1	1	2	2	1	1	2	1	1	1	1	2	1	1	1	1	1	1	1	1	1	1	1	1	1	1	1	2	1	1	1	1	1	1	1	1	1	1	1	1	1	1	5	2
1	1	2	1	1	1	1	2	2	1	1	1	2	1	2	1	1	2	1	1	1	1	1	1	1	1	3	1	1	1	1	1	1	2	1	1	1	2	2	1	1	1	1	1	1	2	1	2	5	2
1	1	2	1	1	1	1	1	2	1	1	1	1	1	1	1	1	2	1	1	1	1	1	1	1	1	1	1	1	1	1	1	1	2	1	1	1	1	1	1	1	1	1	1	1	1	1	1	1	2
1	1	2	1	1	1	1	1	2	1	1	1	1	1	1	1	1	2	1	1	1	1	1	1	1	1	1	1	1	1	1	1	1	1	1	1	1	1	1	1	1	1	1	1	1	2	1	1	1	3
1	1	2	1	1	1	1	1	1	1	1	1	1	1	1	1	1	2	1	1	1	1	1	1	1	1	1	1	1	1	1	1	1	2	1	1	1	2	1	1	1	1	1	1	1	1	1	1	1	3
[truncated: 910 more columns]

## Sheet: window
1	2	3	4	5	6	7	8	9	10	11	12	13	14	15	16			9	9	9	9	9	9	9	9	9	9		9	9	9	9
1																		A	1	7	13	19	25	31	D	w10			Pool 1	p10
1		1																	2	8	14	20	26	32	Filter 1	w11	w14	w17	p11	p12
1		1						1											3	9	15	21	27	33		w12	w15	w18	p13	p14
		1						1		1									4	10	16	22	28	34		w13	w16	w19	p15	p16
								1		1									5	11	17	23	29	35		w20			p17	p18
										1									6	12	18	24	30	36	Filter 2	w21	w24	w27
1	1																		m11							w22	w25	w28	Pool 2	p20
1	1	1	1															B	0	0	1	1	0	0		w23	w26	w29	p21	p22
1	1	1	1					1	1										1	0	0	0	0	0					p23	p24
		1	1					1	1	1	1								0	0	0	1	1	0					p25	p26
								1	1	1	1								1	1	0	0	1	1					p17	p18
										1	1								0	1	1	0	0	0		Poolinh layer
1	1			1															0	0	0	0	1	1	m1G	E from C			Output layer
1	1	1	1	1		1														1	2	3	4		Feature map	Max pooling			Output layer	sigmoid
1	1	1	1	1		1		1	1			1						C	1	z11	z12	z15	z16		p1	y11	y12		O1	s1	0 if s1>s2
		1	1			1		1	1	1	1	1		1					2	z13	z14	z17	z18			y13	y14		O2	s2	1 if s2>s1
								1	1	1	1	1		1					3	z19	z1A	z1D	z1E		p2	y21	y22		O1=sumproduct(E,p1)+p10
										1	1			1					4	z1B	z1C	z1F	z1G			y23	y24		O2=sumproduct(E,p2)+p20
	1			1	1													BD	->	z11=sumproduct(F1,m11)+w10						y11=max(z11,z12,z13,z14)
	1		1	1	1	1	1											BD	->	z21=sumproduct(F2,m11)+w20						y21=max(z21,z22,z23,z24)
	1		1	1	1	1	1		1			1	1
			1			1	1		1		1	1	1	1	1
									1		1	1	1	1	1
											1			1	1
				1	1
				1	1	1	1
				1	1	1	1					1	1
						1	1					1	1	1	1
												1	1	1	1
														1	1
					1
					1		1
					1		1						1
							1						1		1
													1		1
															1
